# Supplementary material for: Efficient biosynthesis of (R)-mandelic acid from styrene oxide by an adaptive evolutionary Gluconobacter oxydans STA
Source: Biotechnol Biofuels Bioprod. 2023 Jan 13;16:8. doi: 10.1186/s13068-023-02258-7 (PMC9838050; doi:10.1186/s13068-023-02258-7)
Supplement: Supplementary file 2 — Additional file 2: Table S4. 1. Comparative genomic analysis of WT VS STA. 2. Key mutations in the evolved strain STA. 3. Differentially expressed gene of WT VS WT-3g. 4. Differentially expressed gene of STA VS STA-3g. 5. Differentially expressed gene of WT VS STA. 6. Differentially expressed gene of WT-3g VS STA-3g. [file 13068_2023_2258_MOESM2_ESM.xlsx]

## Sheet: Table 4
Table 4-1	Comparative genomic analysis of WT VS STA
Table 4-2	Key mutations in the evolved strain STA
Table 4-3	Differentially expressed gene of WT VS WT-3g
Table 4-4	Differentially expressed gene of STA VS STA-3g
Table 4-5	Differentially expressed gene of WT VS STA
Table 4-6	Differentially expressed gene of WT-3g VS STA-3g

## Sheet: Table 4-1  
Type	Chr	Start	END	Ref	Obs	Func	Gene	ExonicFunc	AAChange
SNV	NC_006677.1	2318243	2318243	A	G	exonic	GOX_RS11840 (MarR)	nonsynonymous SNV	GOX_RS11840:GOX_RS11840.t01:exon1:c.A296G:p.D99G,
SNV	NC_006677.1	2025921	2025921	G	A	exonic	GOX_RS10515 (GltB)	nonsynonymous SNV	GOX_RS10515:GOX_RS10515.t01:exon1:c.G4069A:p.G1357R,
SNV	NC_006672.1	53397	53397	A	C	upstream;downstream	GOX_RS00280,GOX_RS00285;GOX_RS14735
INDEL	NC_006672.1	53400	53400	C	-	upstream;downstream	GOX_RS00280,GOX_RS00285;GOX_RS14735
SNV	NC_006672.1	53596	53596	C	G	upstream;downstream	GOX_RS00280,GOX_RS00285;GOX_RS14735
SNV	NC_006672.1	58070	58070	T	C	exonic	GOX_RS00300	synonymous SNV	GOX_RS00300:GOX_RS00300.t01:exon1:c.A834G:p.S278S,
SNV	NC_006672.1	58328	58328	G	A	exonic	GOX_RS00300	synonymous SNV	GOX_RS00300:GOX_RS00300.t01:exon1:c.C576T:p.D192D,
SNV	NC_006672.1	58682	58682	A	G	exonic	GOX_RS00300	synonymous SNV	GOX_RS00300:GOX_RS00300.t01:exon1:c.T222C:p.Y74Y,
SNV	NC_006672.1	59526	59526	C	A	exonic	GOX_RS00305	nonsynonymous SNV	GOX_RS00305:GOX_RS00305.t01:exon1:c.G817T:p.G273C,
SNV	NC_006672.1	60255	60255	A	G	exonic	GOX_RS00305	nonsynonymous SNV	GOX_RS00305:GOX_RS00305.t01:exon1:c.T88C:p.S30P,
SNV	NC_006672.1	60620	60620	G	A	upstream	GOX_RS00305,GOX_RS14185
INDEL	NC_006672.1	60728	60728	G	GC	upstream;downstream	GOX_RS00305,GOX_RS14185;GOX_RS14190
SNV	NC_006672.1	61352	61352	A	C	exonic	GOX_RS14185	nonsynonymous SNV	GOX_RS14185:GOX_RS14185.t01:exon1:c.A295C:p.I99L,
SNV	NC_006672.1	61522	61522	A	G	downstream	GOX_RS00310,GOX_RS00315,GOX_RS14185,GOX_RS14190
INDEL	NC_006673.1	3045	3045	C	CT	exonic	GOX_RS14985	frameshift substitution	GOX_RS14985:GOX_RS14985.t01:exon1:c.148_148delinsCT,
SNV	NC_006673.1	3046	3046	C	A	exonic	GOX_RS14985	nonsynonymous SNV	GOX_RS14985:GOX_RS14985.t01:exon1:c.C149A:p.P50H,
INDEL	NC_006677.1	102363	102363	G	-	exonic	GOX_RS01580	frameshift deletion	GOX_RS01580:GOX_RS01580.t01:exon1:c.835delC:p.L279fs,
INDEL	NC_006677.1	102446	102446	A	AC	exonic	GOX_RS01580	frameshift substitution	GOX_RS01580:GOX_RS01580.t01:exon1:c.752_752delinsGT,
SNV	NC_006677.1	1061271	1061271	A	G	exonic	GOX_RS14460	nonsynonymous SNV	GOX_RS14460:GOX_RS14460.t01:exon1:c.A119G:p.E40G,
SNV	NC_006677.1	1129165	1129165	A	C	exonic	GOX_RS06280	nonsynonymous SNV	GOX_RS06280:GOX_RS06280.t01:exon1:c.T274G:p.C92G,
INDEL	NC_006677.1	117916	117916	G	GG	upstream	GOX_RS01645,GOX_RS01650
SNV	NC_006677.1	1201294	1201294	T	G	exonic	GOX_RS06635	synonymous SNV	GOX_RS06635:GOX_RS06635.t01:exon1:c.T867G:p.V289V,
INDEL	NC_006677.1	1225350	1225350	T	TG	upstream;downstream	GOX_RS06770;GOX_RS06760,GOX_RS14480
INDEL	NC_006677.1	1302343	1302343	G	GG	exonic	GOX_RS07115,GOX_RS07120	frameshift substitution	GOX_RS07115:GOX_RS07115.t01:exon1:c.1256_1256delinsGG,GOX_RS07120:GOX_RS07120.t01:exon1:c.18_18delinsGG,
INDEL	NC_006677.1	1316130	1316130	G	-	downstream	GOX_RS07195
INDEL	NC_006677.1	13319	13319	C	-	exonic	GOX_RS01180	frameshift deletion	GOX_RS01180:GOX_RS01180.t01:exon1:c.2559delC:p.A853fs,
INDEL	NC_006677.1	1336285	1336285	G	GG	exonic	GOX_RS07310	frameshift substitution	GOX_RS07310:GOX_RS07310.t01:exon1:c.1032_1032delinsGG,
INDEL	NC_006677.1	1375020	1375020	G	-	downstream	GOX_RS07485,GOX_RS07490
SNV	NC_006677.1	1384378	1384378	C	G	exonic	GOX_RS07515	synonymous SNV	GOX_RS07515:GOX_RS07515.t01:exon1:c.G78C:p.L26L,
SNV	NC_006677.1	1403857	1403857	G	T	upstream;downstream	GOX_RS07585;GOX_RS07590,GOX_RS07595
INDEL	NC_006677.1	1417496	1417496	G	-	downstream	GOX_RS07645,GOX_RS07650
INDEL	NC_006677.1	1492856	1492856	G	-	exonic	GOX_RS08000	frameshift deletion	GOX_RS08000:GOX_RS08000.t01:exon1:c.577delC:p.P193fs,
INDEL	NC_006677.1	169377	169377	A	AC	downstream	GOX_RS01910
INDEL	NC_006677.1	1706405	1706405	G	-	exonic	GOX_RS09035,GOX_RS15370	frameshift deletion	GOX_RS15370:GOX_RS15370.t01:exon1:c.249delC:p.A83fs,GOX_RS09035:GOX_RS09035.t01:exon1:c.17delC:p.P6fs,
SNV	NC_006677.1	1713131	1713131	A	G	exonic	GOX_RS09060	synonymous SNV	GOX_RS09060:GOX_RS09060.t01:exon1:c.T582C:p.A194A,
SNV	NC_006677.1	1713137	1713137	T	C	exonic	GOX_RS09060	synonymous SNV	GOX_RS09060:GOX_RS09060.t01:exon1:c.A576G:p.G192G,
SNV	NC_006677.1	1713140	1713140	C	T	exonic	GOX_RS09060	synonymous SNV	GOX_RS09060:GOX_RS09060.t01:exon1:c.G573A:p.G191G,
SNV	NC_006677.1	1713170	1713170	A	G	exonic	GOX_RS09060	synonymous SNV	GOX_RS09060:GOX_RS09060.t01:exon1:c.T543C:p.F181F,
SNV	NC_006677.1	1713185	1713185	T	C	exonic	GOX_RS09060	synonymous SNV	GOX_RS09060:GOX_RS09060.t01:exon1:c.A528G:p.R176R,
SNV	NC_006677.1	1713190	1713190	T	C	exonic	GOX_RS09060	nonsynonymous SNV	GOX_RS09060:GOX_RS09060.t01:exon1:c.A523G:p.T175A,
SNV	NC_006677.1	1713206	1713206	A	G	exonic	GOX_RS09060	synonymous SNV	GOX_RS09060:GOX_RS09060.t01:exon1:c.T507C:p.G169G,
SNV	NC_006677.1	1713209	1713209	A	G	exonic	GOX_RS09060	synonymous SNV	GOX_RS09060:GOX_RS09060.t01:exon1:c.T504C:p.D168D,
SNV	NC_006677.1	1713223	1713223	T	C	exonic	GOX_RS09060	nonsynonymous SNV	GOX_RS09060:GOX_RS09060.t01:exon1:c.A490G:p.I164V,
SNV	NC_006677.1	1713236	1713236	T	C	exonic	GOX_RS09060	synonymous SNV	GOX_RS09060:GOX_RS09060.t01:exon1:c.A477G:p.V159V,
SNV	NC_006677.1	1713239	1713239	A	G	exonic	GOX_RS09060	synonymous SNV	GOX_RS09060:GOX_RS09060.t01:exon1:c.T474C:p.V158V,
SNV	NC_006677.1	1713332	1713332	A	G	exonic	GOX_RS09060	synonymous SNV	GOX_RS09060:GOX_RS09060.t01:exon1:c.T381C:p.N127N,
SNV	NC_006677.1	1713374	1713374	T	C	exonic	GOX_RS09060	synonymous SNV	GOX_RS09060:GOX_RS09060.t01:exon1:c.A339G:p.S113S,
SNV	NC_006677.1	1713389	1713389	G	T	exonic	GOX_RS09060	synonymous SNV	GOX_RS09060:GOX_RS09060.t01:exon1:c.C324A:p.R108R,
SNV	NC_006677.1	1713392	1713392	C	T	exonic	GOX_RS09060	synonymous SNV	GOX_RS09060:GOX_RS09060.t01:exon1:c.G321A:p.G107G,
SNV	NC_006677.1	1713395	1713395	G	A	exonic	GOX_RS09060	synonymous SNV	GOX_RS09060:GOX_RS09060.t01:exon1:c.C318T:p.D106D,
SNV	NC_006677.1	1713445	1713445	T	G	exonic	GOX_RS09060	synonymous SNV	GOX_RS09060:GOX_RS09060.t01:exon1:c.A268C:p.R90R,
SNV	NC_006677.1	1713461	1713461	A	G	exonic	GOX_RS09060	synonymous SNV	GOX_RS09060:GOX_RS09060.t01:exon1:c.T252C:p.R84R,
SNV	NC_006677.1	1713479	1713479	T	C	exonic	GOX_RS09060	synonymous SNV	GOX_RS09060:GOX_RS09060.t01:exon1:c.A234G:p.V78V,
SNV	NC_006677.1	1713494	1713494	C	G	exonic	GOX_RS09060	synonymous SNV	GOX_RS09060:GOX_RS09060.t01:exon1:c.G219C:p.P73P,
SNV	NC_006677.1	1713503	1713503	C	A	exonic	GOX_RS09060	synonymous SNV	GOX_RS09060:GOX_RS09060.t01:exon1:c.G210T:p.R70R,
SNV	NC_006677.1	1713506	1713506	G	C	exonic	GOX_RS09060	synonymous SNV	GOX_RS09060:GOX_RS09060.t01:exon1:c.C207G:p.P69P,
SNV	NC_006677.1	1713512	1713512	C	T	exonic	GOX_RS09060	synonymous SNV	GOX_RS09060:GOX_RS09060.t01:exon1:c.G201A:p.Q67Q,
SNV	NC_006677.1	1713521	1713521	T	C	exonic	GOX_RS09060	synonymous SNV	GOX_RS09060:GOX_RS09060.t01:exon1:c.A192G:p.Q64Q,
SNV	NC_006677.1	1713530	1713530	G	C	exonic	GOX_RS09060	synonymous SNV	GOX_RS09060:GOX_RS09060.t01:exon1:c.C183G:p.T61T,
SNV	NC_006677.1	1713533	1713533	C	G	exonic	GOX_RS09060	synonymous SNV	GOX_RS09060:GOX_RS09060.t01:exon1:c.G180C:p.T60T,
SNV	NC_006677.1	1713584	1713584	T	G	exonic	GOX_RS09060	synonymous SNV	GOX_RS09060:GOX_RS09060.t01:exon1:c.A129C:p.P43P,
SNV	NC_006677.1	1713590	1713590	G	C	exonic	GOX_RS09060	synonymous SNV	GOX_RS09060:GOX_RS09060.t01:exon1:c.C123G:p.G41G,
SNV	NC_006677.1	1713596	1713596	C	T	exonic	GOX_RS09060	synonymous SNV	GOX_RS09060:GOX_RS09060.t01:exon1:c.G117A:p.R39R,
SNV	NC_006677.1	1713603	1713603	T	C	exonic	GOX_RS09060	nonsynonymous SNV	GOX_RS09060:GOX_RS09060.t01:exon1:c.A110G:p.K37R,
SNV	NC_006677.1	1713641	1713641	A	G	exonic	GOX_RS09060	synonymous SNV	GOX_RS09060:GOX_RS09060.t01:exon1:c.T72C:p.D24D,
SNV	NC_006677.1	1713662	1713662	T	C	exonic	GOX_RS09060	synonymous SNV	GOX_RS09060:GOX_RS09060.t01:exon1:c.A51G:p.E17E,
SNV	NC_006677.1	1713676	1713676	T	G	exonic	GOX_RS09060	synonymous SNV	GOX_RS09060:GOX_RS09060.t01:exon1:c.A37C:p.R13R,
SNV	NC_006677.1	1713677	1713677	T	G	exonic	GOX_RS09060	nonsynonymous SNV	GOX_RS09060:GOX_RS09060.t01:exon1:c.A36C:p.Q12H,
SNV	NC_006677.1	1713678	1713678	T	C	exonic	GOX_RS09060	nonsynonymous SNV	GOX_RS09060:GOX_RS09060.t01:exon1:c.A35G:p.Q12R,
SNV	NC_006677.1	1713753	1713753	T	C	upstream;downstream	GOX_RS09060,GOX_RS09070;GOX_RS09065
SNV	NC_006677.1	1713754	1713754	C	T	upstream;downstream	GOX_RS09060,GOX_RS09070;GOX_RS09065
INDEL	NC_006677.1	1734741	1734741	C	CG	upstream;downstream	GOX_RS09160;GOX_RS09150,GOX_RS09155
INDEL	NC_006677.1	1784493	1784493	G	-	downstream	GOX_RS09380,GOX_RS09390
INDEL	NC_006677.1	1804455	1804455	C	-	exonic	GOX_RS14905	frameshift deletion	GOX_RS14905:GOX_RS14905.t01:exon1:c.356delG:p.G119fs,
INDEL	NC_006677.1	1804771	1804771	G	GG	exonic	GOX_RS14905	frameshift substitution	GOX_RS14905:GOX_RS14905.t01:exon1:c.40_40delinsCC,
INDEL	NC_006677.1	1825342	1825342	A	-	exonic	GOX_RS15390	frameshift deletion	GOX_RS15390:GOX_RS15390.t01:exon1:c.374delA:p.K125fs,
SNV	NC_006677.1	1837387	1837387	T	C	exonic	GOX_RS09630	nonsynonymous SNV	GOX_RS09630:GOX_RS09630.t01:exon1:c.T2314C:p.Y772H,
INDEL	NC_006677.1	1879660	1879660	C	CC	upstream	GOX_RS09835
INDEL	NC_006677.1	1894981	1894981	T	-	downstream	GOX_RS09895,GOX_RS09900
INDEL	NC_006677.1	1915763	1915763	C	CC	exonic	GOX_RS09980	frameshift substitution	GOX_RS09980:GOX_RS09980.t01:exon1:c.1313_1313delinsCC,
INDEL	NC_006677.1	1925626	1925626	T	TC	upstream;downstream	GOX_RS10035,GOX_RS10040;GOX_RS10025
INDEL	NC_006677.1	1937249	1937249	C	CC	exonic	GOX_RS10075	frameshift substitution	GOX_RS10075:GOX_RS10075.t01:exon1:c.1901_1901delinsCC,
INDEL	NC_006677.1	1957231	1957231	G	-	upstream;downstream	GOX_RS10170;GOX_RS10180
INDEL	NC_006677.1	1975440	1975440	G	-	upstream;downstream	GOX_RS10240;GOX_RS10245,GOX_RS10250,GOX_RS10255
INDEL	NC_006677.1	2015782	2015782	G	GG	upstream;downstream	GOX_RS10470;GOX_RS10480,GOX_RS10485
INDEL	NC_006677.1	2018598	2018598	A	AA	upstream	GOX_RS10485,GOX_RS10490,GOX_RS10500
INDEL	NC_006677.1	203743	203743	C	CC	upstream;downstream	GOX_RS02085;GOX_RS02095
INDEL	NC_006677.1	203756	203756	G	GA	upstream;downstream	GOX_RS02085;GOX_RS02095
INDEL	NC_006677.1	2087993	2087993	C	CT	downstream	GOX_RS10785
INDEL	NC_006677.1	2112099	2112099	T	TA	exonic	GOX_RS10885	frameshift substitution	GOX_RS10885:GOX_RS10885.t01:exon1:c.427_427delinsTA,
SNV	NC_006677.1	2112557	2112557	T	A	exonic	GOX_RS10890	nonsynonymous SNV	GOX_RS10890:GOX_RS10890.t01:exon1:c.A770T:p.E257V,
INDEL	NC_006677.1	2133844	2133844	A	AG	exonic	GOX_RS15420	frameshift substitution	GOX_RS15420:GOX_RS15420.t01:exon1:c.1248_1248delinsCT,
INDEL	NC_006677.1	2156393	2156393	G	GG	exonic	GOX_RS15430	frameshift substitution	GOX_RS15430:GOX_RS15430.t01:exon1:c.368_368delinsGG,
INDEL	NC_006677.1	2162224	2162224	C	-	downstream	GOX_RS11140,GOX_RS11145
INDEL	NC_006677.1	2162225	2162225	C	-	downstream	GOX_RS11140,GOX_RS11145
INDEL	NC_006677.1	2162226	2162226	C	-	downstream	GOX_RS11140,GOX_RS11145
INDEL	NC_006677.1	2162227	2162227	A	-	downstream	GOX_RS11140,GOX_RS11145
INDEL	NC_006677.1	2162228	2162228	A	-	downstream	GOX_RS11140,GOX_RS11145
INDEL	NC_006677.1	2162229	2162229	T	-	downstream	GOX_RS11140,GOX_RS11145
INDEL	NC_006677.1	2162230	2162230	A	-	downstream	GOX_RS11140,GOX_RS11145
INDEL	NC_006677.1	2162231	2162231	A	-	downstream	GOX_RS11140,GOX_RS11145
INDEL	NC_006677.1	2162232	2162232	C	-	downstream	GOX_RS11140,GOX_RS11145
INDEL	NC_006677.1	2162233	2162233	C	-	downstream	GOX_RS11140,GOX_RS11145
INDEL	NC_006677.1	2162234	2162234	G	-	downstream	GOX_RS11140,GOX_RS11145
SNV	NC_006677.1	2162393	2162393	T	A	downstream	GOX_RS11140,GOX_RS11145
INDEL	NC_006677.1	216399	216399	G	GG	upstream;downstream	GOX_RS02155;GOX_RS02165
INDEL	NC_006677.1	2196994	2196994	T	TC	upstream;downstream	GOX_RS11300;GOX_RS11310
INDEL	NC_006677.1	2235280	2235280	A	AA	exonic	GOX_RS11470	frameshift substitution	GOX_RS11470:GOX_RS11470.t01:exon1:c.742_742delinsAA,
INDEL	NC_006677.1	2257177	2257177	T	TT	upstream	GOX_RS11580,GOX_RS11585
INDEL	NC_006677.1	2293552	2293552	T	TA	downstream	GOX_RS11730
INDEL	NC_006677.1	2348461	2348461	G	GG	downstream	GOX_RS11975,GOX_RS11985
INDEL	NC_006677.1	236353	236353	C	-	exonic	GOX_RS02235	frameshift deletion	GOX_RS02235:GOX_RS02235.t01:exon1:c.984delC:p.P328fs,
INDEL	NC_006677.1	236514	236514	A	AC	exonic	GOX_RS02235	frameshift substitution	GOX_RS02235:GOX_RS02235.t01:exon1:c.1145_1145delinsAC,
INDEL	NC_006677.1	2409941	2409941	C	CC	intergenic	GOX_RS12285(dist=1140),GOX_RS12295(dist=1371)
INDEL	NC_006677.1	2463000	2463000	G	GT	upstream;downstream	GOX_RS12515,GOX_RS12530;GOX_RS12520,GOX_RS12525
INDEL	NC_006677.1	248758	248758	T	TC	upstream	GOX_RS02305,GOX_RS02310,GOX_RS02320
SNV	NC_006677.1	2491561	2491561	T	C	exonic	GOX_RS12660	nonsynonymous SNV	GOX_RS12660:GOX_RS12660.t01:exon1:c.T970C:p.F324L,
SNV	NC_006677.1	2491596	2491596	T	C	exonic	GOX_RS12660	synonymous SNV	GOX_RS12660:GOX_RS12660.t01:exon1:c.T1005C:p.V335V,
SNV	NC_006677.1	25803	25803	T	A	exonic	GOX_RS01230	nonsynonymous SNV	GOX_RS01230:GOX_RS01230.t01:exon1:c.A816T:p.E272D,
INDEL	NC_006677.1	2582688	2582688	G	GG	downstream	GOX_RS13210
INDEL	NC_006677.1	2582691	2582691	A	AG	downstream	GOX_RS13210
SNV	NC_006677.1	2608084	2608084	A	G	upstream;downstream	GOX_RS13340,GOX_RS13345,GOX_RS13355,GOX_RS13360;GOX_RS13350
INDEL	NC_006677.1	2647659	2647659	G	-	exonic	GOX_RS15470	frameshift deletion	GOX_RS15470:GOX_RS15470.t01:exon1:c.513delC:p.A171fs,
INDEL	NC_006677.1	2647663	2647663	T	-	exonic	GOX_RS15470	frameshift deletion	GOX_RS15470:GOX_RS15470.t01:exon1:c.509delA:p.N170fs,
INDEL	NC_006677.1	2648181	2648181	A	-	upstream;downstream	GOX_RS15470;GOX_RS13570,GOX_RS14960
INDEL	NC_006677.1	2648331	2648331	C	-	exonic	GOX_RS14960	frameshift deletion	GOX_RS14960:GOX_RS14960.t01:exon1:c.1298delG:p.G433fs,
INDEL	NC_006677.1	2697090	2697090	C	-	exonic	GOX_RS13905	frameshift deletion	GOX_RS13905:GOX_RS13905.t01:exon1:c.1095delG:p.L365fs,
INDEL	NC_006677.1	2697091	2697091	A	-	exonic	GOX_RS13905	frameshift deletion	GOX_RS13905:GOX_RS13905.t01:exon1:c.1094delT:p.L365fs,
INDEL	NC_006677.1	2697092	2697092	G	-	exonic	GOX_RS13905	frameshift deletion	GOX_RS13905:GOX_RS13905.t01:exon1:c.1093delC:p.L365fs,
INDEL	NC_006677.1	273808	273808	C	-	upstream;downstream	GOX_RS02435,GOX_RS15235;GOX_RS02440,GOX_RS02450
INDEL	NC_006677.1	290103	290103	C	CC	exonic	GOX_RS02520	frameshift substitution	GOX_RS02520:GOX_RS02520.t01:exon1:c.135_135delinsCC,
INDEL	NC_006677.1	318448	318448	G	-	upstream;downstream	GOX_RS02660;GOX_RS02655
INDEL	NC_006677.1	321941	321941	C	-	upstream;downstream	GOX_RS02670;GOX_RS02675,GOX_RS02680,GOX_RS02685
INDEL	NC_006677.1	321942	321942	G	-	upstream;downstream	GOX_RS02670;GOX_RS02675,GOX_RS02680,GOX_RS02685
INDEL	NC_006677.1	358168	358168	G	GG	upstream	GOX_RS02840,GOX_RS02845,GOX_RS02850
INDEL	NC_006677.1	364313	364313	C	CC	upstream	GOX_RS02870
INDEL	NC_006677.1	364460	364460	G	GG	upstream	GOX_RS02870
SNV	NC_006677.1	375623	375623	C	T	exonic	GOX_RS02905	synonymous SNV	GOX_RS02905:GOX_RS02905.t01:exon1:c.C2094T:p.T698T,
SNV	NC_006677.1	375626	375626	C	G	exonic	GOX_RS02905	synonymous SNV	GOX_RS02905:GOX_RS02905.t01:exon1:c.C2097G:p.S699S,
SNV	NC_006677.1	401753	401753	A	T	exonic	GOX_RS03080	nonsynonymous SNV	GOX_RS03080:GOX_RS03080.t01:exon1:c.T59A:p.I20N,
INDEL	NC_006677.1	404263	404263	G	GG	exonic	GOX_RS03085	frameshift substitution	GOX_RS03085:GOX_RS03085.t01:exon1:c.1802_1802delinsCC,
INDEL	NC_006677.1	404274	404274	G	-	exonic	GOX_RS03085	frameshift deletion	GOX_RS03085:GOX_RS03085.t01:exon1:c.1791delC:p.T597fs,
INDEL	NC_006677.1	414419	414419	G	GT	exonic	GOX_RS03120	frameshift substitution	GOX_RS03120:GOX_RS03120.t01:exon1:c.522_522delinsAC,
INDEL	NC_006677.1	414420	414420	G	GA	exonic	GOX_RS03120	frameshift substitution	GOX_RS03120:GOX_RS03120.t01:exon1:c.521_521delinsTC,
SNV	NC_006677.1	414421	414421	C	T	exonic	GOX_RS03120	nonsynonymous SNV	GOX_RS03120:GOX_RS03120.t01:exon1:c.G520A:p.A174T,
SNV	NC_006677.1	414422	414422	C	T	exonic	GOX_RS03120	synonymous SNV	GOX_RS03120:GOX_RS03120.t01:exon1:c.G519A:p.A173A,
INDEL	NC_006677.1	417230	417230	C	CC	exonic	GOX_RS03130	frameshift substitution	GOX_RS03130:GOX_RS03130.t01:exon1:c.54_54delinsGG,
INDEL	NC_006677.1	417280	417280	C	CC	exonic	GOX_RS03130	frameshift substitution	GOX_RS03130:GOX_RS03130.t01:exon1:c.4_4delinsGG,
INDEL	NC_006677.1	417285	417285	T	TC	upstream;downstream	GOX_RS03125,GOX_RS03130;GOX_RS03135
INDEL	NC_006677.1	450257	450257	C	CC	upstream;downstream	GOX_RS03265,GOX_RS15240;GOX_RS03270
SNV	NC_006677.1	51433	51433	T	C	upstream	GOX_RS01370,GOX_RS15145
INDEL	NC_006677.1	538525	538525	C	-	exonic	GOX_RS03720	frameshift deletion	GOX_RS03720:GOX_RS03720.t01:exon1:c.305delG:p.G102fs,
INDEL	NC_006677.1	551566	551566	C	-	exonic	GOX_RS03760	frameshift deletion	GOX_RS03760:GOX_RS03760.t01:exon1:c.565delC:p.P189fs,
INDEL	NC_006677.1	590971	590971	T	TG	exonic	GOX_RS15265	frameshift substitution	GOX_RS15265:GOX_RS15265.t01:exon1:c.695_695delinsCA,
INDEL	NC_006677.1	600778	600778	T	TA	exonic	GOX_RS03935	frameshift substitution	GOX_RS03935:GOX_RS03935.t01:exon1:c.297_297delinsTA,
INDEL	NC_006677.1	619576	619576	C	CT	upstream	GOX_RS04035
INDEL	NC_006677.1	620799	620799	C	CC	upstream	GOX_RS04045,GOX_RS04050
INDEL	NC_006677.1	684876	684876	T	TG	exonic	GOX_RS15290	frameshift substitution	GOX_RS15290:GOX_RS15290.t01:exon1:c.747_747delinsCA,
INDEL	NC_006677.1	693157	693157	T	-	exonic	GOX_RS04330	frameshift deletion	GOX_RS04330:GOX_RS04330.t01:exon1:c.1481delA:p.K494fs,
SNV	NC_006677.1	693198	693198	A	C	exonic	GOX_RS04330	synonymous SNV	GOX_RS04330:GOX_RS04330.t01:exon1:c.T1440G:p.V480V,
INDEL	NC_006677.1	693207	693207	T	-	exonic	GOX_RS04330	frameshift deletion	GOX_RS04330:GOX_RS04330.t01:exon1:c.1431delA:p.E477fs,
INDEL	NC_006677.1	693219	693219	A	-	exonic	GOX_RS04330	frameshift deletion	GOX_RS04330:GOX_RS04330.t01:exon1:c.1419delT:p.V473fs,
SNV	NC_006677.1	700015	700015	G	A	exonic	GOX_RS04350	nonsynonymous SNV	GOX_RS04350:GOX_RS04350.t01:exon1:c.G1174A:p.G392S,
INDEL	NC_006677.1	700230	700230	C	-	downstream	GOX_RS04350,GOX_RS04355,GOX_RS04360
INDEL	NC_006677.1	706887	706887	G	GG	upstream;downstream	GOX_RS04375;GOX_RS04380
INDEL	NC_006677.1	7185	7185	A	-	exonic	GOX_RS01165	frameshift deletion	GOX_RS01165:GOX_RS01165.t01:exon1:c.740delA:p.Q247fs,
INDEL	NC_006677.1	776180	776180	G	GG	exonic	GOX_RS15310	frameshift substitution	GOX_RS15310:GOX_RS15310.t01:exon1:c.399_399delinsCC,
INDEL	NC_006677.1	784900	784900	G	-	downstream	GOX_RS04700,GOX_RS04710
INDEL	NC_006677.1	833443	833443	T	TC	exonic	GOX_RS04945	frameshift substitution	GOX_RS04945:GOX_RS04945.t01:exon1:c.1342_1342delinsGA,
INDEL	NC_006677.1	845375	845375	G	-	upstream	GOX_RS05010,GOX_RS05020
INDEL	NC_006677.1	858341	858341	C	-	downstream	GOX_RS05060
INDEL	NC_006677.1	858609	858609	G	-	intergenic	GOX_RS05060(dist=1143),GOX_RS05070(dist=1034)
SNV	NC_006677.1	860250	860250	G	T	exonic	GOX_RS05070	nonsynonymous SNV	GOX_RS05070:GOX_RS05070.t01:exon1:c.C146A:p.A49D,
INDEL	NC_006677.1	873509	873509	T	-	upstream	GOX_RS05135
INDEL	NC_006677.1	873584	873584	G	GG	upstream	GOX_RS05135
INDEL	NC_006677.1	882469	882469	G	GG	exonic	GOX_RS05185	frameshift substitution	GOX_RS05185:GOX_RS05185.t01:exon1:c.382_382delinsCC,
SNV	NC_006677.1	901875	901875	G	A	exonic	GOX_RS05285	synonymous SNV	GOX_RS05285:GOX_RS05285.t01:exon1:c.C1276T:p.L426L,
SNV	NC_006677.1	908865	908865	G	A	upstream;downstream	GOX_RS05325,GOX_RS05330;GOX_RS05320,GOX_RS14005
SNV	NC_006677.1	908866	908866	A	G	upstream;downstream	GOX_RS05325,GOX_RS05330;GOX_RS05320,GOX_RS14005
INDEL	NC_006677.1	908874	908874	G	-	upstream;downstream	GOX_RS05325,GOX_RS05330;GOX_RS05320,GOX_RS14005
INDEL	NC_006677.1	908886	908886	C	-	upstream;downstream	GOX_RS05325,GOX_RS05330;GOX_RS05320,GOX_RS14005
SNV	NC_006677.1	910402	910402	G	A	exonic	GOX_RS05340	nonsynonymous SNV	GOX_RS05340:GOX_RS05340.t01:exon1:c.C338T:p.A113V,
SNV	NC_006677.1	910496	910496	C	A	exonic	GOX_RS05340	nonsynonymous SNV	GOX_RS05340:GOX_RS05340.t01:exon1:c.G244T:p.G82W,
SNV	NC_006677.1	921566	921566	G	T	exonic	GOX_RS05400	nonsynonymous SNV	GOX_RS05400:GOX_RS05400.t01:exon1:c.C1702A:p.L568M,
INDEL	NC_006677.1	992803	992803	C	CC	exonic	GOX_RS15320	frameshift substitution	GOX_RS15320:GOX_RS15320.t01:exon1:c.1496_1496delinsCC,

## Sheet: Table 4-2
Key mutations in the evolved strain STA
Gene	Product or function	Mutation	Amino acid position	Genome position
GOX_RS11840	MarR family transcriptional regulator (MarR)	A296G	D99G	2318243
GOX_RS10515	Glutamate synthase large subunit (GltB)	G4069A	G1357R	2025921

## Sheet: Table 4-3 
GeneName	logFC	logCPM	pval	FDR	Regulation	Product
GOX_RS15020	-7.00414	11.0378	1.73453e-16	4.46988e-13	Down	hypothetical protein
GOX_RS14660	-5.68066	8.6736	1.78799e-12	2.30382e-09	Down	helix-turn-helix domain-containing protein
GOX_RS14600	-5.23932	10.1934	2.25265e-11	1.4862e-08	Down	Fic family protein
GOX_RS13835	-6.54555	4.85691	2.30688e-11	1.4862e-08	Down	hypothetical protein
GOX_RS11765	-6.69461	4.45499	3.58552e-11	1.84798e-08	Down	IS5-like element IS12528 family transposase
GOX_RS07240	-6.17797	3.96485	9.48417e-10	2.75594e-07	Down	phage portal protein
GOX_RS06075	-4.80551	6.70245	1.01172e-09	2.75594e-07	Down	pyrroloquinoline quinone precursor peptide PqqA
GOX_RS06650	-4.96362	5.83027	1.06944e-09	2.75594e-07	Down	antibiotic biosynthesis monooxygenase
GOX_RS11265	-4.34108	7.85784	9.63314e-09	2.06872e-06	Down	hypothetical protein
GOX_RS07795	-6.39102	3.27978	2.00709e-08	3.88928e-06	Down	transposase
GOX_RS10460	-4.16712	9.26455	2.2283e-08	3.88928e-06	Down	hypothetical protein
GOX_RS14400	-4.25784	6.69472	2.26384e-08	3.88928e-06	Down	6S RNA
GOX_RS02290	-4.27462	6.11944	2.82164e-08	4.54461e-06	Down	hypothetical protein
GOX_RS14630	-4.12099	7.66234	3.7458e-08	5.36274e-06	Down	CatB-related O-acetyltransferase
GOX_RS13155	-9.38137	2.77457	8.6925e-08	1.12003e-05	Down	hypothetical protein
GOX_RS14855	-4.19417	5.18111	1.09048e-07	1.33818e-05	Down	hypothetical protein
GOX_RS10915	-4.16399	4.91253	1.6647e-07	1.94997e-05	Down	IS481 family transposase
GOX_RS12230	-3.97174	5.61834	2.2666e-07	2.53957e-05	Down	IS481 family transposase
GOX_RS04000	-3.76186	11.3462	2.44078e-07	2.62079e-05	Down	hypothetical protein
GOX_RS07245	-8.76212	2.21327	3.44558e-07	3.5517e-05	Down	phage scaffolding protein
GOX_RS08105	-4.20488	4.15364	4.34212e-07	4.30371e-05	Down	IS481 family transposase
GOX_RS03865	-3.66919	9.42574	4.52151e-07	4.31553e-05	Down	TonB-dependent receptor
GOX_RS03255	-5.13124	2.99742	5.08031e-07	4.5168e-05	Down	hypothetical protein
GOX_RS07230	-8.67352	2.1341	5.43348e-07	4.5168e-05	Down	hypothetical protein
GOX_RS07130	-4.2339	4.01909	5.63537e-07	4.53824e-05	Down	(2Fe-2S)-binding protein
GOX_RS10500	-3.59599	9.11143	7.14758e-07	5.58161e-05	Down	complex I NDUFA9 subunit family protein
GOX_RS12020	-4.66207	3.0971	8.38471e-07	6.35512e-05	Down	IS481 family transposase
GOX_RS14865	-3.97529	4.22004	1.24013e-06	8.68733e-05	Down	hypothetical protein
GOX_RS02805	-3.48393	12.2341	1.28102e-06	8.68733e-05	Down	CsbD family protein
GOX_RS10990	-3.83754	4.52351	1.3836e-06	9.14237e-05	Down	cytidine deaminase
GOX_RS10730	-3.5465	6.3031	1.50323e-06	9.68455e-05	Down	hypothetical protein
GOX_RS05500	-3.44819	13.7517	1.57524e-06	9.90096e-05	Down	ferrochelatase
GOX_RS14910	-3.44336	10.6608	1.64506e-06	0.000100936	Down	hypothetical protein
GOX_RS15055	-3.86599	4.24078	1.74022e-06	0.000102549	Down	hypothetical protein
GOX_RS07000	-4.51906	2.96884	1.94978e-06	0.000111657	Down	N-formylglutamate deformylase
GOX_RS08115	-3.48588	6.24787	2.13559e-06	0.00011964	Down	DUF2442 domain-containing protein
GOX_RS14045	-3.65647	4.75987	2.21982e-06	0.000121002	Down	J domain-containing protein
GOX_RS10655	-3.48418	6.15441	2.27158e-06	0.000121002	Down	superoxide dismutase family protein
GOX_RS07270	-4.08332	3.70125	2.30078e-06	0.000121002	Down	tail protein
GOX_RS14095	-3.37909	8.74957	2.58559e-06	0.000133261	Down	ImmA/IrrE family metallo-endopeptidase
GOX_RS07235	-4.01734	3.43469	3.48186e-06	0.000175936	Down	DNA-packaging protein
GOX_RS14945	-3.43827	5.7041	3.59296e-06	0.000178059	Down	hypothetical protein
GOX_RS14445	-4.37421	2.8399	4.44892e-06	0.000216318	Down	sulfurtransferase TusA family protein
GOX_RS04240	-3.27176	8.56514	4.85521e-06	0.000231701	Down	thioredoxin TrxA
GOX_RS02920	-3.34548	5.9807	5.41446e-06	0.000253692	Down	hypothetical protein
GOX_RS14105	-3.28004	6.99483	5.74111e-06	0.000264194	Down	helix-turn-helix domain-containing protein
GOX_RS12410	-3.29377	6.00592	7.17387e-06	0.000324335	Down	IS3 family transposase;IS3 family transposase
GOX_RS04445	-3.54129	4.2569	7.39848e-06	0.000328722	Down	hypothetical protein
GOX_RS14875	-3.61826	3.76924	8.12178e-06	0.000354743	Down	glucosamine-6-phosphate deaminase
GOX_RS02890	-3.15893	10.7233	8.48179e-06	0.000360958	Down	CsbD family protein
GOX_RS09715	-3.51577	4.23416	8.54422e-06	0.000360958	Down	flagellar export protein FliJ
GOX_RS14465	-3.16666	8.11892	9.05671e-06	0.000376438	Down	discoidin domain-containing protein
GOX_RS08620	-3.36803	4.63421	1.13921e-05	0.000465991	Down	glycosyltransferase family 4 protein
GOX_RS10860	-3.14481	6.82615	1.18603e-05	0.000472534	Down	leucyl aminopeptidase family protein
GOX_RS06810	-3.2632	5.15109	1.19188e-05	0.000472534	Down	HU family DNA-binding protein
GOX_RS08675	-3.90854	3.09566	1.2914e-05	0.000504234	Down	IS481 family transposase
GOX_RS12685	-3.12119	6.55633	1.44549e-05	0.000555972	Down	50S ribosomal protein L33
GOX_RS12910	-3.87325	3.06459	1.51357e-05	0.000573599	Down	hypothetical protein
GOX_RS01600	-3.01833	10.6806	1.86687e-05	0.000679613	Down	bifunctional ADP-dependent NAD(P)H-hydrate dehydratase/NAD(P)H-hydrate epimerase
GOX_RS13600	-3.03842	7.35592	1.97635e-05	0.000707369	Down	hypothetical protein
GOX_RS08930	-3.16777	5.06649	2.02884e-05	0.00071621	Down	CatB-related O-acetyltransferase
GOX_RS10885	-3.12168	4.89611	2.76827e-05	0.000964031	Down	hypothetical protein
GOX_RS10710	-2.95333	8.52369	2.83636e-05	0.000964337	Down	glycosyltransferase family 61 protein
GOX_RS14825	-4.36701	2.31882	2.84399e-05	0.000964337	Down	alanine racemase
GOX_RS10910	-2.94131	7.83121	3.17283e-05	0.00106187	Down	phytanoyl-CoA dioxygenase family protein
GOX_RS08935	-2.90836	11.3649	3.4042e-05	0.00111046	Down	fructose bisphosphate aldolase
GOX_RS12310	-2.89568	12.1988	3.63601e-05	0.00117125	Down	DUF1852 domain-containing protein
GOX_RS14885	-2.90399	7.8553	3.86854e-05	0.00123077	Down	tRNA-Ser
GOX_RS04340	-2.86549	9.77979	4.36152e-05	0.00137069	Down	FUSC family protein
GOX_RS11010	-7.78671	1.36035	4.53239e-05	0.00140722	Down	tRNA-Arg
GOX_RS03805	-3.64121	2.86201	4.95606e-05	0.00152045	Down	tonB-system energizer ExbB
GOX_RS08730	-2.80993	8.99339	6.06568e-05	0.00181759	Down	type II toxin-antitoxin system Phd/YefM family antitoxin
GOX_RS14700	-2.7975	9.5395	6.31204e-05	0.00184842	Down	SocA family protein
GOX_RS12285	-3.77799	2.68944	6.40476e-05	0.0018545	Down	IS481 family transposase
GOX_RS12275	-3.56953	2.80007	7.14438e-05	0.00204568	Down	tRNA-Val
GOX_RS13845	-3.01817	4.19499	7.47806e-05	0.00211769	Down	hypothetical protein
GOX_RS09855	-3.82451	2.36032	7.67128e-05	0.00214879	Down	IS3 family transposase;IS3 family transposase
GOX_RS14090	-3.11551	3.68704	8.09673e-05	0.00224358	Down	ORF6N domain-containing protein
GOX_RS06430	-4.14515	2.1272	8.52291e-05	0.00233655	Down	IS481 family transposase
GOX_RS06455	-2.77521	6.29457	9.40021e-05	0.00252337	Down	tRNA-Lys
GOX_RS13220	-2.83324	5.26018	9.75757e-05	0.0025923	Down	hypothetical protein
GOX_RS07325	-3.11604	3.57853	0.000101809	0.00267716	Down	hypothetical protein
GOX_RS06640	-2.77965	5.45699	0.00011176	0.00290914	Down	glycine cleavage system protein GcvH
GOX_RS03575	-2.88259	4.59472	0.00011348	0.00292439	Down	tRNA-Glu
GOX_RS03370	-2.73635	6.06859	0.000117697	0.00300303	Down	cyclic pyranopterin monophosphate synthase MoaC
GOX_RS05290	-2.66012	9.94767	0.000129673	0.00327615	Down	cold-shock protein
GOX_RS04540	-4.04588	2.04235	0.000132862	0.00332413	Down	IS481 family transposase
GOX_RS02670	-2.6459	9.43584	0.000140647	0.00345189	Down	class I SAM-dependent methyltransferase
GOX_RS10775	-2.63764	12.1855	0.000143863	0.00349751	Down	co-chaperone GroES
GOX_RS04660	-2.65806	6.47008	0.000165117	0.00394156	Down	hypothetical protein
GOX_RS07315	-3.556	2.49862	0.000184741	0.0043677	Down	hypothetical protein
GOX_RS07280	-3.34752	2.6102	0.000209973	0.00491909	Down	hypothetical protein
GOX_RS06170	-2.86418	3.75588	0.000221083	0.00513271	Down	tRNA-Phe
GOX_RS02175	-4.63485	1.71522	0.000230561	0.00530496	Down	IS481 family transposase
GOX_RS06570	-2.55398	7.4899	0.000246525	0.00557277	Down	DUF721 domain-containing protein
GOX_RS07250	-2.72243	4.35828	0.00025527	0.00572026	Down	hypothetical protein
GOX_RS10535	-2.54589	6.98858	0.000265606	0.00590059	Down	hypothetical protein
GOX_RS10550	-2.5221	8.927	0.000268064	0.00590428	Down	excinuclease ABC subunit UvrB
GOX_RS07265	-2.97097	3.33687	0.000274329	0.00596665	Down	hypothetical protein
GOX_RS08975	-2.73887	4.14959	0.000275526	0.00596665	Down	retroviral-like aspartic protease family protein
GOX_RS08910	-2.79231	3.77815	0.000277855	0.00596693	Down	dihydropteroate synthase
GOX_RS12415	-3.15598	2.68642	0.000283332	0.00600039	Down	IS481 family transposase
GOX_RS04780	-2.58827	5.38954	0.00028407	0.00600039	Down	type B 50S ribosomal protein L36
GOX_RS14560	-2.55098	5.82887	0.000314529	0.00648433	Down	LTA synthase family protein
GOX_RS05830	-2.49916	7.29268	0.000331973	0.00678964	Down	Hint domain-containing protein
GOX_RS06250	-2.85666	3.35795	0.000367229	0.00745156	Down	hypothetical protein
GOX_RS02700	-2.49019	6.65317	0.000370839	0.00746604	Down	DNA primase
GOX_RS10770	-2.54506	5.28168	0.000386599	0.00766358	Down	DUF4169 family protein
GOX_RS13825	-7.22593	0.892944	0.000390825	0.00768821	Down	IS3 family transposase;IS3 family transposase
GOX_RS07300	-7.16224	0.841207	0.000530405	0.0102004	Down	baseplate assembly protein
GOX_RS09055	-3.00084	2.75884	0.000605395	0.0113876	Down	IS5-like element IS12528 family transposase
GOX_RS04375	-2.41564	5.47947	0.000625107	0.0116732	Down	xanthine dehydrogenase small subunit
GOX_RS08795	-2.40499	5.49016	0.000691243	0.0128153	Down	hypothetical protein
GOX_RS07975	-2.32965	8.77832	0.000698147	0.0128509	Down	(Fe-S)-binding protein
GOX_RS15030	-2.3194	9.72003	0.000723333	0.0130584	Down	hypothetical protein
GOX_RS07295	-2.96918	2.73241	0.000727483	0.0130584	Down	hypothetical protein
GOX_RS08040	-2.45027	4.78054	0.000729689	0.0130584	Down	cysteine desulfurase
GOX_RS05655	-2.93681	2.70546	0.000798427	0.0141215	Down	allantoinase PuuE
GOX_RS08035	-2.43509	4.76794	0.000800056	0.0141215	Down	aminotransferase class V-fold PLP-dependent enzyme
GOX_RS07730	-2.40358	4.80571	0.00083358	0.0146132	Down	tRNA-Gly
GOX_RS08605	-3.29088	1.91172	0.000851461	0.0148258	Down	IS5 family transposase
GOX_RS12620	-2.31716	5.98738	0.000941699	0.016287	Down	tRNA-Gln
GOX_RS10555	-2.36071	4.89009	0.000974131	0.0167356	Down	transcription elongation factor GreB
GOX_RS08365	-2.43143	4.11522	0.00101543	0.0173103	Down	tRNA-Thr
GOX_RS14030	-2.24743	9.49468	0.00102465	0.0173103	Down	glycosyltransferase family 2 protein
GOX_RS08875	-2.50727	3.69297	0.00103398	0.0173103	Down	flagellar biosynthesis protein FlgB
GOX_RS07685	-2.24525	9.56922	0.00103445	0.0173103	Down	hypothetical protein
GOX_RS13585	-2.25206	7.71861	0.00106507	0.0177077	Down	hypothetical protein
GOX_RS09930	-2.24045	8.40532	0.00108699	0.0179562	Down	hypothetical protein
GOX_RS10370	-2.22229	8.86138	0.00116512	0.0191243	Down	lactoylglutathione lyase
GOX_RS13110	-3.23096	1.86253	0.00117645	0.019167	Down	DNA circularization N-terminal domain-containing protein
GOX_RS08765	-2.25071	6.51598	0.0011826	0.019167	Down	DUF2326 domain-containing protein
GOX_RS09410	-2.47413	3.66574	0.00119496	0.0192464	Down	LysR family transcriptional regulator
GOX_RS06635	-2.22864	7.11329	0.00122903	0.0195789	Down	glycine cleavage system aminomethyltransferase GcvT
GOX_RS09280	-2.82648	2.41292	0.00123081	0.0195789	Down	hypothetical protein
GOX_RS07125	-2.21277	8.28326	0.00124423	0.019671	Down	bacterioferritin
GOX_RS01765	-2.19655	8.70771	0.00131885	0.0204739	Down	30S ribosomal protein S21
GOX_RS06695	-2.50623	3.36952	0.00139919	0.0214626	Down	tRNA-Ala
GOX_RS08220	-6.87497	0.61184	0.00140897	0.0214848	Down	IS481 family transposase
GOX_RS04825	-2.17936	9.16605	0.00141851	0.0215029	Down	NAD-dependent epimerase/dehydratase family protein
GOX_RS14830	-2.43161	3.63093	0.00145365	0.0217794	Down	hypothetical protein
GOX_RS08230	-2.3501	4.0486	0.00146343	0.0217992	Down	tRNA-Leu
GOX_RS05595	-2.46362	3.24126	0.00147995	0.0219186	Down	IS481 family transposase
GOX_RS02055	-2.16712	8.96824	0.00150629	0.0221812	Down	hypothetical protein
GOX_RS08745	-2.15326	8.43331	0.0016321	0.0237622	Down	DEAD/DEAH box helicase
GOX_RS02760	-2.16658	7.01624	0.00165319	0.023934	Down	GatB/YqeY domain-containing protein
GOX_RS06855	-2.19918	5.50298	0.00166465	0.0239653	Down	peptidoglycan editing factor PgeF
GOX_RS01290	-2.22359	5.13229	0.00168516	0.0241259	Down	peptide chain release factor N(5)-glutamine methyltransferase
GOX_RS02485	-2.1994	5.53697	0.0017148	0.0243076	Down	hypothetical protein
GOX_RS14460	-2.12719	7.92273	0.0018691	0.0260361	Down	glycosyltransferase family 2 protein
GOX_RS01275	-3.06925	1.73115	0.00194758	0.0269834	Down	tRNA-Met
GOX_RS08970	-2.15751	5.64597	0.00196877	0.0271312	Down	tRNA-Asp
GOX_RS02365	-2.27072	3.98416	0.00213583	0.0290819	Down	biliverdin-producing heme oxygenase
GOX_RS07575	-2.11268	6.6803	0.00214419	0.0290819	Down	hypothetical protein
GOX_RS07835	-2.08288	10.9248	0.00218471	0.0294765	Down	Hsp20 family protein
GOX_RS09070	-2.23208	4.35286	0.0022061	0.02961	Down	cytochrome b
GOX_RS07810	-4.08467	1.25731	0.00222798	0.0297487	Down	IS3 family transposase
GOX_RS11150	-2.14295	5.42281	0.00224197	0.0297812	Down	16S rRNA (uracil(1498)-N(3))-methyltransferase
GOX_RS12095	-2.47635	2.80014	0.00230957	0.0305219	Down	TetR family transcriptional regulator
GOX_RS12115	-2.52861	2.70251	0.00246943	0.0319287	Down	F0F1 ATP synthase subunit epsilon
GOX_RS11735	-2.12567	5.39125	0.00247271	0.0319287	Down	Rieske 2Fe-2S domain-containing protein
GOX_RS06900	-2.12776	5.22383	0.00247797	0.0319287	Down	transcriptional regulator
GOX_RS02245	-3.37019	1.48141	0.00254733	0.0326591	Down	tRNA-Met
GOX_RS02750	-2.10283	5.42509	0.00259702	0.0331313	Down	NAD(P)-dependent oxidoreductase
GOX_RS07260	-2.94453	1.98954	0.00261227	0.0331616	Down	hypothetical protein
GOX_RS02550	-2.06931	6.46953	0.00266383	0.0334863	Down	hydroxyacylglutathione hydrolase
GOX_RS07115	-2.76388	2.12707	0.00271018	0.0339036	Down	phosphatidylinositol-specific phospholipase C1-like protein
GOX_RS12895	-2.65181	2.27127	0.00278678	0.0342662	Down	tRNA-Val
GOX_RS09015	-2.64787	2.46841	0.00289655	0.0352095	Down	response regulator
GOX_RS06280	-2.04093	6.46293	0.0029766	0.0360127	Down	flagellar hook protein FlgE
GOX_RS07915	-2.91605	1.96648	0.00301688	0.0361605	Down	hypothetical protein
GOX_RS03355	-2.20806	3.58758	0.00313983	0.0369683	Down	hypothetical protein
GOX_RS03980	-2.01606	7.37929	0.00314052	0.0369683	Down	TIGR01244 family phosphatase
GOX_RS02610	-2.00636	8.7618	0.00314166	0.0369683	Down	aromatic ring-hydroxylating dioxygenase subunit alpha
GOX_RS04400	-1.9978	9.67799	0.00322842	0.0374759	Down	hypothetical protein
GOX_RS07310	-2.39496	2.73486	0.00327265	0.0378189	Down	baseplate J/gp47 family protein
GOX_RS09515	-1.98378	8.32904	0.00350979	0.0398446	Down	EcsC family protein
GOX_RS12290	-1.9722	10.5371	0.00359663	0.0404896	Down	oleate hydratase
GOX_RS03260	-2.06235	4.83631	0.00359802	0.0404896	Down	flagellar motor switch protein FliG
GOX_RS02325	-1.96897	10.1978	0.00365455	0.0409468	Down	carboxymuconolactone decarboxylase family protein
GOX_RS12045	-2.10065	4.28567	0.00380372	0.0420703	Down	oxalurate catabolism protein HpxZ
GOX_RS13505	-2.47751	2.50624	0.00396363	0.0432932	Down	IS5-like element IS12528 family transposase
GOX_RS07255	-2.8871	1.5856	0.00396476	0.0432932	Down	hypothetical protein
GOX_RS09060	-2.35582	2.83046	0.00418878	0.0454939	Down	IS5 family transposase
GOX_RS12530	-1.9943	5.57439	0.00421754	0.0454939	Down	HesA/MoeB/ThiF family protein
GOX_RS07385	-1.95096	7.14888	0.00421926	0.0454939	Down	protein translocase TatA
GOX_RS08120	-2.0455	4.60615	0.00424121	0.04554	Down	IS481 family transposase
GOX_RS12580	-1.93074	9.55542	0.00434064	0.0462896	Down	cupin domain-containing protein
GOX_RS05340	-1.92395	10.6341	0.00444172	0.0467196	Down	NUDIX hydrolase
GOX_RS12040	-1.95871	5.82255	0.00455892	0.0476056	Down	hypothetical protein
GOX_RS10930	-2.62934	2.01937	0.00463965	0.0482112	Down	glutathione S-transferase N-terminal domain-containing protein
GOX_RS06655	-1.94673	5.72675	0.00482257	0.0493165	Down	heavy-metal-associated domain-containing protein
GOX_RS11785	5.13291	6.61775	1.07175e-10	4.60316e-08	Ups	MFS transporter
GOX_RS11775	5.0948	5.96349	2.67808e-10	9.85916e-08	Ups	efflux transporter outer membrane subunit
GOX_RS02680	4.56414	10.1398	1.69724e-09	3.97617e-07	Ups	30S ribosomal protein S18
GOX_RS03890	4.09296	9.19969	3.43875e-08	5.21274e-06	Ups	hypothetical protein
GOX_RS11780	4.24245	5.36205	4.8992e-08	6.64486e-06	Ups	HlyD family secretion protein
GOX_RS11845	3.67119	7.583	5.21826e-07	4.5168e-05	Ups	FUSC family protein
GOX_RS03120	3.64319	9.24729	5.28287e-07	4.5168e-05	Ups	efflux RND transporter permease subunit
GOX_RS08435	3.54015	9.7188	9.52378e-07	7.01222e-05	Ups	glucose/quinate/shikimate family membrane-bound PQQ-dependent dehydrogenase
GOX_RS11840	3.54304	6.5461	1.25296e-06	8.68733e-05	Ups	MarR family transcriptional regulator
GOX_RS05840	3.48343	6.65501	1.75094e-06	0.000102549	Ups	alginate export family protein
GOX_RS02965	3.17229	4.85204	1.84516e-05	0.000679613	Ups	50S ribosomal protein L30
GOX_RS03035	3.02224	9.12916	1.87243e-05	0.000679613	Ups	30S ribosomal protein S19
GOX_RS11825	2.9843	5.75931	3.25575e-05	0.00107565	Ups	efflux transporter outer membrane subunit
GOX_RS04915	2.90494	5.7972	5.22371e-05	0.00158371	Ups	FAD/NAD(P)-binding protein
GOX_RS05260	2.83822	6.29413	6.23213e-05	0.001846	Ups	hypothetical protein
GOX_RS14545	2.774	6.40521	8.72343e-05	0.00236635	Ups	DUF3309 domain-containing protein
GOX_RS03740	2.64688	9.7348	0.000138548	0.00343306	Ups	Hint domain-containing protein
GOX_RS05465	2.62879	7.39459	0.000165188	0.00394156	Ups	tRNA (guanosine(46)-N7)-methyltransferase TrmB
GOX_RS05995	2.55816	7.35211	0.000236793	0.00540015	Ups	efflux RND transporter permease subunit
GOX_RS13660	4.49937	0.731722	0.000290613	0.0060887	Ups	hypothetical protein
GOX_RS05480	2.49321	9.13323	0.000306739	0.00637472	Ups	FAD-binding protein
GOX_RS06000	2.47264	7.09519	0.000375701	0.00750529	Ups	efflux RND transporter periplasmic adaptor subunit
GOX_RS09450	2.44427	8.32291	0.000402882	0.00786536	Ups	peptidase S10
GOX_RS15025	7.30701	0.588285	0.000530405	0.0102004	Ups	hypothetical protein
GOX_RS03400	2.37695	8.38494	0.000557231	0.0106369	Ups	30S ribosomal protein S9
GOX_RS03000	2.37504	7.65592	0.000581275	0.0110143	Ups	50S ribosomal protein L24
GOX_RS05100	2.33171	8.09717	0.000706714	0.0129163	Ups	hypothetical protein
GOX_RS01680	2.20115	10.4081	0.00126306	0.0198469	Ups	50S ribosomal protein L28
GOX_RS01725	2.1999	8.81048	0.00128774	0.0201122	Ups	phosphate acyltransferase PlsX
GOX_RS05035	2.18976	8.19282	0.0013709	0.0211545	Ups	DHA2 family efflux MFS transporter permease subunit
GOX_RS06090	2.19504	6.87588	0.00142764	0.0215147	Ups	ATP phosphoribosyltransferase
GOX_RS05460	2.15849	9.64543	0.00154952	0.0226881	Ups	methionine adenosyltransferase
GOX_RS10685	2.13659	9.53925	0.00171672	0.0243076	Ups	protein-export chaperone SecB
GOX_RS13460	3.59938	0.792629	0.00174368	0.0245544	Ups	hypothetical protein
GOX_RS11995	2.12984	9.38851	0.00177343	0.0248377	Ups	M1 family metallopeptidase
GOX_RS11830	3.17308	1.30965	0.00208845	0.0286273	Ups	HlyD family secretion protein
GOX_RS11325	2.0839	6.69326	0.00240923	0.0316765	Ups	1-acyl-sn-glycerol-3-phosphate acyltransferase
GOX_RS08920	2.09836	5.81992	0.00247404	0.0319287	Ups	GTP cyclohydrolase I FolE
GOX_RS05990	2.10472	5.02422	0.00263908	0.0333378	Ups	efflux transporter outer membrane subunit
GOX_RS12810	2.50763	2.13292	0.00278678	0.0342662	Ups	phosphoribosylformylglycinamidine synthase subunit PurS
GOX_RS03130	2.03143	8.86381	0.002791	0.0342662	Ups	response regulator transcription factor
GOX_RS05145	2.07064	5.56411	0.00279236	0.0342662	Ups	hypothetical protein
GOX_RS09175	2.49043	2.24033	0.0028476	0.0347785	Ups	hypothetical protein
GOX_RS04160	2.0711	5.05168	0.00300766	0.0361605	Ups	DUF3465 domain-containing protein
GOX_RS05105	2.00416	11.7579	0.00310718	0.0369683	Ups	Do family serine endopeptidase
GOX_RS01880	2.0091	7.93506	0.00316972	0.0371289	Ups	hypothetical protein
GOX_RS07390	1.99944	8.82504	0.00322119	0.0374759	Ups	methylthioribulose 1-phosphate dehydratase
GOX_RS09225	1.9869	8.56932	0.0034167	0.0393073	Ups	HAMP domain-containing protein
GOX_RS05985	2.00247	6.4919	0.00345209	0.0394349	Ups	M61 family metallopeptidase
GOX_RS01520	1.98142	9.87976	0.0034584	0.0394349	Ups	elongation factor Ts
GOX_RS02430	1.96612	8.89494	0.00372957	0.0416065	Ups	FKBP-type peptidyl-prolyl cis-trans isomerase
GOX_RS11490	1.95936	10.3301	0.0038038	0.0420703	Ups	beta-ketoacyl-ACP synthase II
GOX_RS02050	2.05303	4.47121	0.00390682	0.0430251	Ups	oligopeptide transporter%2C OPT family
GOX_RS07405	1.94688	6.52624	0.0043519	0.0462896	Ups	bifunctional riboflavin kinase/FAD synthetase
GOX_RS11835	2.14791	3.31261	0.00436491	0.0462896	Ups	DUF1656 domain-containing protein
GOX_RS01850	1.93014	8.05944	0.00443932	0.0467196	Ups	50S ribosomal protein L27
GOX_RS02905	1.9297	7.23117	0.00456289	0.0476056	Ups	efflux RND transporter permease subunit
GOX_RS04985	2.58212	1.75467	0.00470104	0.048653	Ups	IS5 family transposase
GOX_RS03225	2.06064	3.77914	0.00473804	0.0488389	Ups	AEC family transporter
GOX_RS04530	1.91879	7.21706	0.00475691	0.0488389	Ups	FUSC family protein

## Sheet: Table 4-4 
GeneName	logFC	logCPM	pval	FDR	Regulation	Product
GOX_RS03890	4.78033	8.73767	4.75395e-10	1.53137e-07	Ups	hypothetical protein
GOX_RS02680	4.63383	10.5085	1.06473e-09	2.74381e-07	Ups	30S ribosomal protein S18
GOX_RS14905	3.11304	4.24648	3.31141e-05	0.00115317	Ups	hypothetical protein
GOX_RS01850	2.64497	8.34935	0.00014483	0.00414697	Ups	50S ribosomal protein L27
GOX_RS04435	2.57689	7.15901	0.000221049	0.00564002	Ups	TonB-dependent receptor
GOX_RS11825	2.56446	7.33822	0.000230386	0.00569775	Ups	efflux transporter outer membrane subunit
GOX_RS08865	2.77934	3.4064	0.000249713	0.00590377	Ups	flagellar hook-basal body complex protein FliE
GOX_RS04160	2.60595	4.84524	0.000278396	0.00634891	Ups	DUF3465 domain-containing protein
GOX_RS05260	2.53084	6.29419	0.000297983	0.00673598	Ups	hypothetical protein
GOX_RS11785	2.60532	4.40135	0.000324569	0.00721046	Ups	MFS transporter
GOX_RS10685	2.40419	9.07106	0.000478462	0.0100178	Ups	protein-export chaperone SecB
GOX_RS05560	2.36456	11.1855	0.000573583	0.0114886	Ups	Hint domain-containing protein
GOX_RS04045	2.3726	6.63648	0.000622579	0.0121544	Ups	(2Fe-2S)-binding protein
GOX_RS06000	2.35672	7.00797	0.000658597	0.0126631	Ups	efflux RND transporter periplasmic adaptor subunit
GOX_RS05480	2.32424	8.45947	0.000719296	0.0134321	Ups	FAD-binding protein
GOX_RS13460	7.2004	0.432066	0.000726851	0.0134755	Ups	hypothetical protein
GOX_RS13515	2.79554	2.64774	0.000732513	0.0134835	Ups	hypothetical protein
GOX_RS01680	2.28967	10.1486	0.000829142	0.0144372	Ups	50S ribosomal protein L28
GOX_RS03740	2.25306	10.4814	0.00098673	0.016729	Ups	Hint domain-containing protein
GOX_RS02965	2.34943	4.43522	0.00103045	0.0170223	Ups	50S ribosomal protein L30
GOX_RS01880	2.2008	8.52794	0.00128644	0.0189437	Ups	hypothetical protein
GOX_RS03110	2.19743	8.23253	0.00132456	0.0192847	Ups	efflux transporter outer membrane subunit
GOX_RS05055	2.17225	11.0056	0.00144311	0.0205464	Ups	flagellin
GOX_RS03120	2.16651	9.7474	0.00149083	0.0211092	Ups	efflux RND transporter permease subunit
GOX_RS09475	2.18754	6.37258	0.00153868	0.0215338	Ups	c-type cytochrome biogenesis protein CcmI
GOX_RS01925	2.14548	6.28245	0.00186939	0.0253548	Ups	UDP-N-acetylmuramoyl-L-alanine--D-glutamate ligase
GOX_RS07390	2.08854	8.97457	0.00215093	0.0282804	Ups	methylthioribulose 1-phosphate dehydratase
GOX_RS08860	2.24051	3.61555	0.00217706	0.0284786	Ups	flagellar biosynthetic protein FliQ
GOX_RS09995	2.16222	4.78064	0.00222153	0.0289135	Ups	YXWGXW repeat-containing protein
GOX_RS03400	2.08331	7.8333	0.00227646	0.0294751	Ups	30S ribosomal protein S9
GOX_RS07405	2.08897	6.83348	0.00228755	0.0294751	Ups	bifunctional riboflavin kinase/FAD synthetase
GOX_RS01665	2.0843	7.26187	0.00230131	0.0295048	Ups	peptidase S10
GOX_RS05995	2.08225	7.09192	0.00234083	0.0296693	Ups	efflux RND transporter permease subunit
GOX_RS09470	2.09569	6.21331	0.00234868	0.0296693	Ups	hypothetical protein
GOX_RS05460	2.0527	8.64014	0.00254124	0.0311846	Ups	methionine adenosyltransferase
GOX_RS06660	2.32671	2.90117	0.00265988	0.0324858	Ups	trimeric intracellular cation channel family protein
GOX_RS15070	6.85515	0.151139	0.00286389	0.034649	Ups	hypothetical protein
GOX_RS11775	2.19613	3.72373	0.00290273	0.034835	Ups	efflux transporter outer membrane subunit
GOX_RS06090	2.04397	6.44552	0.0029063	0.034835	Ups	ATP phosphoribosyltransferase
GOX_RS01520	2.01737	9.78119	0.00294755	0.0351659	Ups	elongation factor Ts
GOX_RS04905	2.01162	9.08287	0.00304042	0.035777	Ups	inorganic diphosphatase
GOX_RS01260	2.03606	5.8844	0.00313939	0.0366073	Ups	undecaprenyl-diphosphate phosphatase
GOX_RS11325	2.01821	6.58799	0.00318514	0.0369735	Ups	1-acyl-sn-glycerol-3-phosphate acyltransferase
GOX_RS04915	2.05947	4.95023	0.00323234	0.0372284	Ups	FAD/NAD(P)-binding protein
GOX_RS02430	1.99641	9.10661	0.00325269	0.0372541	Ups	FKBP-type peptidyl-prolyl cis-trans isomerase
GOX_RS05960	1.99564	7.55556	0.00336091	0.0381544	Ups	ribose-phosphate pyrophosphokinase
GOX_RS04510	2.06116	4.74693	0.00337887	0.0381901	Ups	thiopurine S-methyltransferase
GOX_RS03115	1.97449	7.93375	0.00366874	0.0400607	Ups	efflux RND transporter periplasmic adaptor subunit
GOX_RS04050	1.9667	9.16756	0.00370747	0.0401435	Ups	xanthine dehydrogenase family protein molybdopterin-binding subunit
GOX_RS11560	1.9634	9.04967	0.00376574	0.0404265	Ups	aminotransferase class I/II-fold pyridoxal phosphate-dependent enzyme
GOX_RS02050	2.037	4.37355	0.00391997	0.0414007	Ups	oligopeptide transporter%2C OPT family
GOX_RS04460	2.65484	1.36329	0.00396476	0.0415859	Ups	hypothetical protein
GOX_RS04285	1.93999	10.4301	0.00413839	0.0430026	Ups	translational GTPase TypA
GOX_RS07725	1.99249	5.14644	0.00420144	0.0433084	Ups	tRNA-Trp
GOX_RS14545	1.97187	5.54564	0.004317	0.0443223	Ups	DUF3309 domain-containing protein
GOX_RS11575	1.93901	6.68687	0.00452118	0.0456905	Ups	hypothetical protein
GOX_RS13420	1.92402	7.13091	0.00468543	0.0464776	Ups	DNA helicase RecQ
GOX_RS07475	1.89382	8.67861	0.00511662	0.049384	Ups	hypothetical protein
GOX_RS07245	-7.03746	5.2543	3.25216e-13	8.3808e-10	Down	phage scaffolding protein
GOX_RS10500	-5.71892	9.2913	1.12768e-12	1.45301e-09	Down	complex I NDUFA9 subunit family protein
GOX_RS07230	-6.89137	5.11257	2.48758e-12	2.13683e-09	Down	hypothetical protein
GOX_RS07240	-5.18545	6.82656	1.03909e-10	6.69437e-08	Down	phage portal protein
GOX_RS14855	-5.94603	4.59614	2.14527e-10	1.10567e-07	Down	hypothetical protein
GOX_RS07220	-5.99302	4.25095	2.9275e-10	1.25736e-07	Down	hypothetical protein
GOX_RS07280	-5.53669	4.76255	3.66761e-10	1.35021e-07	Down	hypothetical protein
GOX_RS07275	-6.26444	3.9681	5.74798e-10	1.64584e-07	Down	hypothetical protein
GOX_RS07270	-4.70586	6.60413	1.72282e-09	3.88847e-07	Down	tail protein
GOX_RS07325	-4.88685	5.67885	1.8107e-09	3.88847e-07	Down	hypothetical protein
GOX_RS08935	-4.47661	11.9412	2.81307e-09	5.57638e-07	Down	fructose bisphosphate aldolase
GOX_RS14400	-4.53559	6.40491	5.47478e-09	1.00775e-06	Down	6S RNA
GOX_RS07250	-4.44589	7.15104	6.1649e-09	1.05913e-06	Down	hypothetical protein
GOX_RS14660	-4.33617	8.39544	8.47667e-09	1.36527e-06	Down	helix-turn-helix domain-containing protein
GOX_RS11765	-4.63222	5.18098	1.20239e-08	1.82089e-06	Down	IS5-like element IS12528 family transposase
GOX_RS07315	-4.5567	5.28564	1.27187e-08	1.82089e-06	Down	hypothetical protein
GOX_RS10990	-4.74897	4.41612	2.69972e-08	3.66167e-06	Down	cytidine deaminase
GOX_RS02670	-4.122	9.77422	2.84184e-08	3.66172e-06	Down	class I SAM-dependent methyltransferase
GOX_RS02920	-4.22269	6.2175	3.71393e-08	4.55753e-06	Down	hypothetical protein
GOX_RS13155	-6.26073	3.08119	4.65333e-08	5.32995e-06	Down	hypothetical protein
GOX_RS10655	-4.14522	6.51064	4.75704e-08	5.32995e-06	Down	superoxide dismutase family protein
GOX_RS07265	-4.18675	5.83165	5.32785e-08	5.48079e-06	Down	hypothetical protein
GOX_RS06810	-4.4283	4.89324	5.40739e-08	5.48079e-06	Down	HU family DNA-binding protein
GOX_RS02550	-4.12805	6.46735	5.5297e-08	5.48079e-06	Down	hydroxyacylglutathione hydrolase
GOX_RS07260	-4.29698	5.12262	7.19002e-08	6.86247e-06	Down	hypothetical protein
GOX_RS13835	-4.33532	4.90298	7.59062e-08	6.98608e-06	Down	hypothetical protein
GOX_RS06075	-4.06405	6.23269	8.50714e-08	7.55962e-06	Down	pyrroloquinoline quinone precursor peptide PqqA
GOX_RS04000	-3.92291	11.1209	9.14186e-08	7.85286e-06	Down	hypothetical protein
GOX_RS10730	-3.99616	6.49977	1.07187e-07	8.91037e-06	Down	hypothetical protein
GOX_RS10460	-3.84177	9.24166	1.62659e-07	1.29185e-05	Down	hypothetical protein
GOX_RS14600	-3.82862	10.057	1.65429e-07	1.29185e-05	Down	Fic family protein
GOX_RS07235	-3.82463	6.43545	2.90147e-07	2.19915e-05	Down	DNA-packaging protein
GOX_RS09060	-4.5586	3.60063	3.50471e-07	2.58047e-05	Down	IS5 family transposase
GOX_RS07310	-3.94177	5.07529	4.36399e-07	3.12389e-05	Down	baseplate J/gp47 family protein
GOX_RS02805	-3.646	11.9871	4.88635e-07	3.37523e-05	Down	CsbD family protein
GOX_RS10370	-3.65799	8.91653	4.97705e-07	3.37523e-05	Down	lactoylglutathione lyase
GOX_RS06635	-3.636	8.18316	6.00188e-07	3.96586e-05	Down	glycine cleavage system aminomethyltransferase GcvT
GOX_RS03960	-3.68718	6.41923	6.77001e-07	4.32214e-05	Down	STN domain-containing protein
GOX_RS07295	-3.82325	5.20135	6.87651e-07	4.32214e-05	Down	hypothetical protein
GOX_RS05530	-3.57359	8.15565	8.83983e-07	5.42387e-05	Down	hypothetical protein
GOX_RS02290	-3.57898	6.16265	1.34522e-06	8.06146e-05	Down	hypothetical protein
GOX_RS09715	-3.88579	4.39329	1.37642e-06	8.06146e-05	Down	flagellar export protein FliJ
GOX_RS14580	-3.53962	6.5371	1.42498e-06	8.16036e-05	Down	methyltransferase domain-containing protein
GOX_RS14630	-3.49233	7.50447	1.51383e-06	8.48075e-05	Down	CatB-related O-acetyltransferase
GOX_RS06640	-3.47717	6.58345	2.04694e-06	0.000112233	Down	glycine cleavage system protein GcvH
GOX_RS07000	-4.50612	2.87856	2.12999e-06	0.000114354	Down	N-formylglutamate deformylase
GOX_RS06570	-3.4153	7.56936	2.38339e-06	0.000125347	Down	DUF721 domain-containing protein
GOX_RS07320	-3.69006	4.40124	2.78183e-06	0.000143375	Down	hypothetical protein
GOX_RS11265	-3.36221	7.69558	3.15522e-06	0.000159432	Down	hypothetical protein
GOX_RS11030	-3.32258	8.85978	3.5432e-06	0.000175593	Down	CHRD domain-containing protein
GOX_RS02750	-3.40773	5.74777	3.93354e-06	0.000190454	Down	NAD(P)-dependent oxidoreductase
GOX_RS08930	-3.4724	5.13004	3.99089e-06	0.000190454	Down	CatB-related O-acetyltransferase
GOX_RS07300	-5.41405	2.31442	5.07388e-06	0.000237734	Down	baseplate assembly protein
GOX_RS08105	-3.50965	4.54939	5.37071e-06	0.000247149	Down	IS481 family transposase
GOX_RS15085	-3.24033	8.28921	5.89806e-06	0.000266655	Down	hypothetical protein
GOX_RS08115	-3.3042	5.84067	6.64785e-06	0.000295371	Down	DUF2442 domain-containing protein
GOX_RS03575	-3.60121	4.13672	6.83485e-06	0.000298532	Down	tRNA-Glu
GOX_RS09515	-3.17566	8.04394	8.60706e-06	0.000369673	Down	EcsC family protein
GOX_RS11150	-3.2689	5.27137	1.01263e-05	0.000427794	Down	16S rRNA (uracil(1498)-N(3))-methyltransferase
GOX_RS06870	-3.11749	10.2316	1.07665e-05	0.000447505	Down	SDR family oxidoreductase
GOX_RS07285	-3.24323	5.3532	1.14824e-05	0.000469686	Down	hypothetical protein
GOX_RS04990	-3.12113	7.66562	1.19966e-05	0.000483052	Down	ribosomal protein S18-alanine N-acetyltransferase
GOX_RS10915	-3.26263	4.84872	1.53985e-05	0.000610489	Down	IS481 family transposase
GOX_RS07255	-3.34365	4.1761	1.5899e-05	0.000620782	Down	hypothetical protein
GOX_RS02390	-7.98861	1.46045	1.79859e-05	0.000691785	Down	hypothetical protein
GOX_RS09980	-3.02668	9.11736	1.84592e-05	0.00069955	Down	FAD-dependent oxidoreductase
GOX_RS12230	-3.07628	5.66233	2.2868e-05	0.000854072	Down	IS481 family transposase
GOX_RS10770	-3.13398	5.18736	2.3404e-05	0.000861602	Down	DUF4169 family protein
GOX_RS03865	-2.96201	9.04256	2.64475e-05	0.000959931	Down	TonB-dependent receptor
GOX_RS07215	-3.7614	2.88781	2.93102e-05	0.00104906	Down	hypothetical protein
GOX_RS12020	-3.38081	3.48185	3.0838e-05	0.00108862	Down	IS481 family transposase
GOX_RS06800	-2.93669	7.21106	3.45924e-05	0.00118859	Down	glycosyltransferase
GOX_RS02175	-4.31618	2.19584	3.70145e-05	0.00125508	Down	IS481 family transposase
GOX_RS01600	-2.88793	10.889	3.81418e-05	0.00127651	Down	bifunctional ADP-dependent NAD(P)H-hydrate dehydratase/NAD(P)H-hydrate epimerase
GOX_RS08975	-3.28129	3.64295	4.38325e-05	0.00143307	Down	retroviral-like aspartic protease family protein
GOX_RS06650	-2.9922	5.229	4.39343e-05	0.00143307	Down	antibiotic biosynthesis monooxygenase
GOX_RS01750	-2.91092	6.46703	4.44879e-05	0.00143307	Down	response regulator transcription factor
GOX_RS08710	-2.87702	7.4804	4.6675e-05	0.00148496	Down	acyl-CoA dehydrogenase
GOX_RS09855	-4.27256	2.15806	4.85126e-05	0.0015246	Down	IS3 family transposase;IS3 family transposase
GOX_RS07950	-2.83449	10.3644	5.11551e-05	0.00158827	Down	AGE family epimerase/isomerase
GOX_RS10885	-2.99519	4.6138	6.50762e-05	0.00199644	Down	hypothetical protein
GOX_RS08695	-2.82794	6.5502	6.89667e-05	0.00209091	Down	xanthine dehydrogenase family protein subunit M
GOX_RS11400	-2.82767	6.19094	7.2204e-05	0.0021636	Down	ABC transporter ATP-binding protein
GOX_RS02890	-2.72559	10.5794	9.13199e-05	0.00270496	Down	CsbD family protein
GOX_RS09520	-2.75041	6.80676	9.61878e-05	0.00281677	Down	MAPEG family protein
GOX_RS04325	-2.67494	9.70441	0.00012026	0.00348213	Down	aldo/keto reductase
GOX_RS01210	-2.66548	6.76929	0.000148823	0.00420491	Down	TatD family hydrolase
GOX_RS15020	-2.62985	11.4568	0.000150117	0.00420491	Down	hypothetical protein
GOX_RS12685	-2.69526	5.73304	0.000152526	0.00422645	Down	50S ribosomal protein L33
GOX_RS10860	-2.6555	6.787	0.00015725	0.004311	Down	leucyl aminopeptidase family protein
GOX_RS14090	-2.88028	3.92728	0.000177388	0.00481189	Down	ORF6N domain-containing protein
GOX_RS03370	-2.66614	5.79758	0.000180554	0.00481208	Down	cyclic pyranopterin monophosphate synthase MoaC
GOX_RS05680	-2.61845	7.26228	0.00018113	0.00481208	Down	thioredoxin family protein
GOX_RS09930	-2.58781	8.25653	0.000197902	0.00520402	Down	hypothetical protein
GOX_RS06760	-2.58857	7.79653	0.00020215	0.00526203	Down	trehalose-phosphatase
GOX_RS12340	-7.40648	0.968232	0.00021796	0.00561683	Down	IS5 family transposase
GOX_RS13235	-3.51193	2.38224	0.000231473	0.00569775	Down	IS481 family transposase
GOX_RS04540	-3.3427	2.52731	0.000232936	0.00569775	Down	IS481 family transposase
GOX_RS14445	-3.2008	2.64545	0.000233346	0.00569775	Down	sulfurtransferase TusA family protein
GOX_RS09410	-2.86478	3.49548	0.000236474	0.00569775	Down	LysR family transcriptional regulator
GOX_RS11705	-2.58551	6.24761	0.000236577	0.00569775	Down	ribokinase
GOX_RS06370	-3.92356	1.85971	0.000247831	0.00590377	Down	ATP-binding cassette domain-containing protein
GOX_RS13505	-3.18471	2.63186	0.000257011	0.00602107	Down	IS5-like element IS12528 family transposase
GOX_RS13845	-2.70245	4.31363	0.000261447	0.00606981	Down	hypothetical protein
GOX_RS03435	-2.51898	9.21978	0.000270428	0.00622227	Down	SDR family oxidoreductase
GOX_RS14045	-2.60713	5.01769	0.000305249	0.00684024	Down	J domain-containing protein
GOX_RS11085	-2.97652	2.99334	0.000334812	0.00737445	Down	glycosyltransferase family 9 protein
GOX_RS13115	-2.93844	2.96133	0.000390157	0.00846349	Down	tail protein
GOX_RS15050	-7.23071	0.823835	0.000390825	0.00846349	Down	hypothetical protein
GOX_RS15040	-3.19677	2.40427	0.000444113	0.00953732	Down	hypothetical protein
GOX_RS10615	-2.50235	5.30686	0.000451101	0.00960734	Down	tetratricopeptide repeat protein
GOX_RS06430	-3.44298	1.95878	0.000458791	0.00969101	Down	IS481 family transposase
GOX_RS03965	-2.7647	3.31063	0.000482035	0.0100178	Down	cupin domain-containing protein
GOX_RS06455	-2.44636	5.79062	0.000525727	0.0107819	Down	tRNA-Lys
GOX_RS12910	-2.83279	3.1419	0.00052717	0.0107819	Down	hypothetical protein
GOX_RS07305	-3.41609	1.93639	0.000533686	0.0108292	Down	tail protein
GOX_RS04240	-2.37614	7.99689	0.000575101	0.0114886	Down	thioredoxin TrxA
GOX_RS04825	-2.36143	9.51026	0.000590312	0.0117018	Down	NAD-dependent epimerase/dehydratase family protein
GOX_RS12400	-2.38166	6.71111	0.000611442	0.0120281	Down	dihydroxyacetone kinase family protein
GOX_RS10640	-2.65578	3.50226	0.00063462	0.0122964	Down	DUF4112 domain-containing protein
GOX_RS12895	-2.99757	2.67736	0.000663375	0.0126631	Down	tRNA-Val
GOX_RS04820	-2.33399	8.14381	0.000697481	0.0131675	Down	type 1 glutamine amidotransferase domain-containing protein
GOX_RS07160	-2.4124	5.16375	0.000700017	0.0131675	Down	DUF2849 domain-containing protein
GOX_RS14060	-2.32447	7.94419	0.000738677	0.0135005	Down	helix-turn-helix transcriptional regulator
GOX_RS10510	-2.31418	8.8355	0.000750462	0.0136193	Down	NAD(P)-dependent oxidoreductase
GOX_RS07685	-2.30329	9.90055	0.000780003	0.0140564	Down	hypothetical protein
GOX_RS06855	-2.38555	5.33632	0.000788765	0.0141156	Down	peptidoglycan editing factor PgeF
GOX_RS12385	-2.32194	6.92397	0.000795362	0.0141202	Down	substrate-binding domain-containing protein
GOX_RS11070	-2.45714	4.37897	0.00079998	0.0141202	Down	shikimate dehydrogenase
GOX_RS02700	-2.3286	6.53669	0.000809906	0.0141981	Down	DNA primase
GOX_RS09350	-2.30848	6.57024	0.000869661	0.015041	Down	SelT/SelW/SelH family protein
GOX_RS07795	-2.60918	3.37565	0.000932551	0.0160212	Down	transposase
GOX_RS09425	-3.60974	1.59785	0.000977184	0.0166768	Down	IS481 family transposase
GOX_RS08605	-3.27356	1.81859	0.000999618	0.0168367	Down	IS5 family transposase
GOX_RS02580	-2.45256	3.89114	0.00101398	0.0169535	Down	hypothetical protein
GOX_RS08085	-2.26413	7.37559	0.00101971	0.0169535	Down	sodium:proton antiporter
GOX_RS09185	-2.80736	2.69562	0.00104288	0.0171179	Down	IS481 family transposase
GOX_RS01755	-2.25826	6.89702	0.00107787	0.0175801	Down	MarR family transcriptional regulator
GOX_RS12285	-2.71638	2.77681	0.00111705	0.0181047	Down	IS481 family transposase
GOX_RS03430	-2.34275	4.51202	0.00112754	0.0181512	Down	tRNA-His
GOX_RS12155	-2.23442	7.97763	0.00113777	0.0181512	Down	phospholipase C%2C phosphocholine-specific
GOX_RS01275	-4.23339	1.30039	0.00114105	0.0181512	Down	tRNA-Met
GOX_RS12580	-2.22092	9.50528	0.00116083	0.0183525	Down	cupin domain-containing protein
GOX_RS13510	-2.75701	2.47843	0.00119786	0.0186194	Down	hypothetical protein
GOX_RS12110	-2.24367	6.28529	0.00120937	0.0186194	Down	F0F1 ATP synthase subunit beta
GOX_RS05405	-2.21002	10.5935	0.00121206	0.0186194	Down	glycerol dehydrogenase small subunit
GOX_RS02370	-2.21079	9.85076	0.00121363	0.0186194	Down	AsmA family protein
GOX_RS07900	-2.6517	2.9916	0.00122187	0.0186194	Down	glycoside hydrolase family 31 protein
GOX_RS11175	-2.20855	9.47658	0.00123099	0.0186194	Down	penicillin-binding protein activator
GOX_RS08910	-2.45434	3.64141	0.00123242	0.0186194	Down	dihydropteroate synthase
GOX_RS02745	-2.41117	3.85716	0.00124016	0.0186194	Down	nuclear transport factor 2 family protein
GOX_RS10515	-2.2042	11.1918	0.00124274	0.0186194	Down	glutamate synthase large subunit
GOX_RS08035	-2.37506	4.26961	0.00125668	0.0187194	Down	aminotransferase class V-fold PLP-dependent enzyme
GOX_RS14105	-2.22989	6.60094	0.00127423	0.0188717	Down	helix-turn-helix domain-containing protein
GOX_RS05525	-2.20185	8.21368	0.00131468	0.0192497	Down	2OG-Fe(II) oxygenase
GOX_RS12415	-2.81823	2.32738	0.00137813	0.019952	Down	IS481 family transposase
GOX_RS08705	-2.30251	4.47909	0.00139075	0.0200222	Down	MFS transporter
GOX_RS10550	-2.179	8.68923	0.00143011	0.0204745	Down	excinuclease ABC subunit UvrB
GOX_RS04035	-2.51201	3.10196	0.00152753	0.0215106	Down	iron ABC transporter permease
GOX_RS08970	-2.23033	5.24854	0.00154589	0.0215338	Down	tRNA-Asp
GOX_RS02510	-2.21409	5.43694	0.0015981	0.0221415	Down	zinc-ribbon domain-containing protein
GOX_RS02310	-2.19982	5.24324	0.00176119	0.0242705	Down	hypothetical protein
GOX_RS08675	-2.87558	2.13877	0.00184089	0.0252338	Down	IS481 family transposase
GOX_RS13220	-2.1863	5.17284	0.00186392	0.0253548	Down	hypothetical protein
GOX_RS08040	-2.26509	4.13707	0.00190423	0.0256921	Down	cysteine desulfurase
GOX_RS01290	-2.18813	5.06946	0.00192881	0.0258882	Down	peptide chain release factor N(5)-glutamine methyltransferase
GOX_RS10420	-2.21005	4.79918	0.00193886	0.0258883	Down	succinyl-diaminopimelate desuccinylase
GOX_RS12275	-3.03915	1.98772	0.00196944	0.026161	Down	tRNA-Val
GOX_RS12185	-2.19537	4.78729	0.00206509	0.0272909	Down	TonB-dependent receptor plug domain-containing protein
GOX_RS04920	-3.04694	1.63433	0.00231637	0.0295509	Down	tRNA-Gly
GOX_RS05150	-2.08304	6.71546	0.00240564	0.0301548	Down	hypothetical protein
GOX_RS06445	-2.32735	3.4678	0.00241051	0.0301548	Down	DUF927 domain-containing protein
GOX_RS06365	-2.35177	3.25319	0.0024416	0.0303962	Down	zinc ABC transporter substrate-binding protein
GOX_RS10930	-2.45685	2.7058	0.00251728	0.0311846	Down	glutathione S-transferase N-terminal domain-containing protein
GOX_RS09645	-2.14132	4.84622	0.00253872	0.0311846	Down	Holliday junction branch migration protein RuvA
GOX_RS08270	-2.06166	6.14717	0.00284858	0.0346263	Down	DUF1656 domain-containing protein
GOX_RS02740	-2.128	4.59365	0.00302605	0.035777	Down	cation diffusion facilitator family transporter
GOX_RS04375	-2.07406	5.21744	0.003029	0.035777	Down	xanthine dehydrogenase small subunit
GOX_RS14910	-2.00631	10.6304	0.00308903	0.0361837	Down	hypothetical protein
GOX_RS11065	-2.07881	4.89179	0.00323599	0.0372284	Down	N-formylglutamate amidohydrolase
GOX_RS12410	-2.39062	2.65275	0.00327265	0.0373169	Down	IS3 family transposase;IS3 family transposase
GOX_RS11700	-1.98799	8.45349	0.00342182	0.0385067	Down	YceI family protein
GOX_RS09040	-2.10434	4.38746	0.0034417	0.038562	Down	uracil-DNA glycosylase
GOX_RS09280	-2.89939	1.87417	0.00349079	0.0389427	Down	hypothetical protein
GOX_RS05785	-2.31963	2.94671	0.00354771	0.0389932	Down	phage shock protein operon transcriptional activator
GOX_RS10220	-1.97969	8.44315	0.00355005	0.0389932	Down	SMP-30/gluconolactonase/LRE family protein
GOX_RS12620	-2.0518	5.14337	0.00355196	0.0389932	Down	tRNA-Gln
GOX_RS02625	-2.34947	2.8631	0.00355584	0.0389932	Down	hypothetical protein
GOX_RS06545	-1.96584	10.3805	0.00370029	0.0401435	Down	hypothetical protein
GOX_RS02605	-1.96512	9.42634	0.00373607	0.0402839	Down	aldo/keto reductase
GOX_RS04300	-2.04363	4.86377	0.00378067	0.0404265	Down	PepSY domain-containing protein
GOX_RS02365	-2.1252	3.83951	0.00384465	0.0409408	Down	biliverdin-producing heme oxygenase
GOX_RS05760	-1.96147	8.29181	0.00387832	0.0411294	Down	sugar porter family MFS transporter
GOX_RS06315	-1.96557	7.01924	0.00396978	0.0415859	Down	SDR family oxidoreductase
GOX_RS06340	-2.06415	4.35549	0.00405833	0.0423413	Down	tRNA-Ala
GOX_RS06750	-6.61916	0.340591	0.00416566	0.0431121	Down	hypothetical protein
GOX_RS14095	-1.93083	8.81818	0.00437046	0.0446931	Down	ImmA/IrrE family metallo-endopeptidase
GOX_RS09805	-1.92381	11.811	0.00442934	0.0451162	Down	aldehyde dehydrogenase
GOX_RS14010	-1.93774	6.95691	0.00451772	0.0456905	Down	hypothetical protein
GOX_RS12380	-1.93731	6.80602	0.00460246	0.0461959	Down	RpiB/LacA/LacB family sugar-phosphate isomerase
GOX_RS09770	-1.91517	10.3562	0.00461853	0.0461959	Down	decarboxylating 6-phosphogluconate dehydrogenase
GOX_RS15135	-1.97029	5.37193	0.00462497	0.0461959	Down	hypothetical protein
GOX_RS07115	-2.30332	2.58342	0.00468924	0.0464776	Down	phosphatidylinositol-specific phospholipase C1-like protein
GOX_RS09560	-1.92214	7.34349	0.00472779	0.0466802	Down	replication-associated recombination protein A
GOX_RS12045	-2.07408	4.0269	0.00475347	0.0467546	Down	oxalurate catabolism protein HpxZ
GOX_RS06170	-2.15877	3.33304	0.00482328	0.0472608	Down	tRNA-Phe
GOX_RS04320	-1.91735	7.20591	0.00484442	0.0472881	Down	outer membrane beta-barrel protein
GOX_RS03805	-2.42958	2.38934	0.00486298	0.0472901	Down	tonB-system energizer ExbB
GOX_RS04780	-1.98285	4.86116	0.00500605	0.0484985	Down	type B 50S ribosomal protein L36

## Sheet: Table 4-5 
GeneName	logFC	logCPM	pval	FDR	Regulation	Product
GOX_RS00830	-3.02829	1.80351	0.00068133	0.0495449	Down	hypothetical protein
GOX_RS01835	-3.21892	6.29945	8.05e-06	0.00133033	Down	FUSC family protein
GOX_RS06770	-2.56569	6.31953	0.000243288	0.0202931	Down	disulfide bond formation protein B
GOX_RS12360	-3.21037	9.53607	6.37e-06	0.00112869	Down	carbohydrate kinase
GOX_RS12365	-2.96263	9.3999	2.56e-05	0.00286588	Down	glycerol-3-phosphate dehydrogenase/oxidase
GOX_RS12370	-3.28654	8.17777	4.4e-06	0.000890638	Down	hypothetical protein
GOX_RS12375	-3.43242	10.9926	1.74e-06	0.000465826	Down	triose-phosphate isomerase
GOX_RS12380	-3.42985	9.95318	1.78e-06	0.000465826	Down	ribose 5-phosphate isomerase B
GOX_RS12385	-4.14059	10.9105	2.36e-08	3.35e-05	Down	sugar ABC transporter substrate-binding protein
GOX_RS12390	-3.67547	10.2148	4.13e-07	0.000167247	Down	sugar ABC transporter ATP-binding protein
GOX_RS12395	-3.94328	9.00062	8.67e-08	6.15e-05	Down	ABC transporter permease
GOX_RS12400	-4.06712	10.6366	3.74e-08	3.54e-05	Down	erythrulose kinase
GOX_RS12410	-3.45045	5.88832	2.49e-06	0.000543573	Down	IS3 family transposase
GOX_RS14375	-3.25569	4.40299	1.44e-05	0.00193861	Down	hypothetical protein
GOX_RS03180	2.39334	8.0233	0.000517034	0.0407308	Ups	TonB-dependent receptor
GOX_RS07225	2.4269	5.4318	0.000536234	0.0411016	Ups	hypothetical protein
GOX_RS07230	3.11773	4.37268	2.63e-05	0.00286588	Ups	hypothetical protein
GOX_RS07235	3.20523	6.51197	8.44e-06	0.00133033	Ups	DNA packaging protein
GOX_RS07240	3.03804	6.98143	1.95e-05	0.00239975	Ups	phage portal protein
GOX_RS07245	3.34618	5.38876	5.43e-06	0.00102595	Ups	hypothetical protein minor structural protein
GOX_RS07250	3.10211	7.27559	1.33e-05	0.00188522	Ups	hypothetical protein
GOX_RS07255	2.97193	4.20594	5.87e-05	0.00594402	Ups	hypothetical protein
GOX_RS07260	3.54575	5.17966	1.98e-06	0.000468487	Ups	hypothetical protein
GOX_RS07265	2.79898	5.97001	7.91e-05	0.00773721	Ups	hypothetical protein
GOX_RS07270	3.13379	6.73248	1.19e-05	0.001777	Ups	tail protein
GOX_RS07275	3.8215	4.02578	1.42e-06	0.000465826	Ups	hypothetical protein
GOX_RS07280	2.4972	4.96775	0.000424244	0.0343759	Ups	hypothetical protein
GOX_RS07285	3.54994	5.34285	1.81e-06	0.000465826	Ups	hypothetical protein
GOX_RS07295	2.78232	5.31091	9.8e-05	0.00926712	Ups	hypothetical protein
GOX_RS07305	4.14776	1.78549	3.7e-05	0.0038879	Ups	tail protein
GOX_RS07310	2.72628	5.19717	0.000132475	0.0117406	Ups	hypothetical protein
GOX_RS07315	3.11173	5.39587	1.72e-05	0.00221869	Ups	hypothetical protein
GOX_RS07320	2.82737	4.48006	0.000106983	0.00978723	Ups	hypothetical protein
GOX_RS07325	2.4012	5.89856	0.000564694	0.042144	Ups	hypothetical protein
GOX_RS10510	2.58277	8.82593	0.000194657	0.0167287	Ups	Glutamate synthase [NADPH] small chain
GOX_RS10515	2.96994	11.1192	2.42e-05	0.00286289	Ups	glutamate synthase large subunit
GOX_RS11835	4.39867	5.26445	1.69e-08	3.35e-05	Ups	DUF1656 domain-containing protein
GOX_RS11840	3.92891	6.82247	1.21e-07	6.88e-05	Ups	transcriptional regulator（MarR family）
GOX_RS11845	3.85771	7.67095	1.62e-07	7.68e-05	Ups	FUSC family protein

## Sheet: Table 4-6 
GeneName	logFC	logCPM	pval	FDR	Regulation	Product
GOX_RS15020	4.72187	8.70723	7.73948e-10	6.64821e-07	Ups	hypothetical protein
GOX_RS03115	3.93967	7.74261	1.09249e-07	3.84588e-05	Ups	efflux RND transporter periplasmic adaptor subunit
GOX_RS04445	3.17103	3.80224	7.41575e-05	0.0136503	Ups	hypothetical protein
GOX_RS12235	2.67963	6.93782	0.000136506	0.0234517	Ups	helix-turn-helix domain-containing protein
GOX_RS07235	3.39712	2.74024	0.000165341	0.0266303	Ups	DNA-packaging protein
GOX_RS07240	4.016	1.85267	0.000277936	0.0421319	Ups	phage portal protein
GOX_RS10910	2.51711	7.36889	0.000303205	0.0434088	Ups	phytanoyl-CoA dioxygenase family protein
GOX_RS12400	-5.25975	9.40644	2.25411e-11	5.80884e-08	Down	dihydroxyacetone kinase family protein
GOX_RS12390	-4.76603	10.2918	4.75197e-10	6.12291e-07	Down	sugar ABC transporter ATP-binding protein
GOX_RS12385	-4.58225	9.01521	1.72231e-09	9.2105e-07	Down	substrate-binding domain-containing protein
GOX_RS12395	-4.56497	9.73352	1.78706e-09	9.2105e-07	Down	ABC transporter permease
GOX_RS12380	-4.03112	8.68601	5.51425e-08	2.36837e-05	Down	RpiB/LacA/LacB family sugar-phosphate isomerase
GOX_RS12375	-3.88535	10.2668	1.19391e-07	3.84588e-05	Down	triose-phosphate isomerase
GOX_RS12360	-3.71954	9.26853	3.41778e-07	9.78623e-05	Down	carbohydrate kinase
GOX_RS12365	-3.54737	9.85438	9.22557e-07	0.000225589	Down	glycerol-3-phosphate dehydrogenase/oxidase
GOX_RS12370	-3.54808	9.04646	9.62934e-07	0.000225589	Down	hypothetical protein
GOX_RS01835	-3.06072	6.62291	1.99265e-05	0.00427922	Down	FUSC family protein
GOX_RS05315	-2.94534	4.97625	7.00642e-05	0.0136503	Down	TVP38/TMEM64 family protein
GOX_RS11780	-2.55585	5.44824	0.000340303	0.0461559	Down	HlyD family secretion protein
